# Supplementary material for: Libertellenone T, a Novel Compound Isolated from Endolichenic Fungus, Induces G2/M Phase Arrest, Apoptosis, and Autophagy by Activating the ROS/JNK Pathway in Colorectal Cancer Cells
Source: Cancers (Basel). 2023 Jan 12;15(2):489. doi: 10.3390/cancers15020489 (PMC9857212; doi:10.3390/cancers15020489)
Supplement: Supplementary file 1 [file cancers-15-00489-s001.zip]

Archive with 1 entries (1 files):
- cancers-2025688-supplementary.pdf
